# Supplementary material for: The Safety and Efficacy of Calcitonin Gene-Related Peptide (CGRP) Monoclonal Antibodies for the Preventive Treatment of Migraine: A Protocol for Multiple-Treatment Systematic Review and Meta-Analysis
Source: Int J Environ Res Public Health. 2022 Feb 3;19(3):1753. doi: 10.3390/ijerph19031753 (PMC8835448; doi:10.3390/ijerph19031753)
Supplement: Supplementary file 1 [file ijerph-19-01753-s001.zip]

Archive with 1 entries (1 files):
- ijerph-1563686-supplementary.pdf
